# Supplementary material for: Patient-Centred Outcomes after Totally Endoscopic Cardiac Surgery: One-Year Follow-Up
Source: J Clin Med. 2023 Jun 30;12(13):4406. doi: 10.3390/jcm12134406 (PMC10342362; doi:10.3390/jcm12134406)
Supplement: Supplementary file 1 [file jcm-12-04406-s001.zip]

Archive with 5 entries (5 files):
- Suplementary Figure S1.pdf
- Suplementary Figure S2.pdf
- Suplementary Figure S3.pdf
- Suplementary Figure S4.pdf
- Suplementary Figure S5.pdf
